# Supplementary material for: Interkingdom Biofilms Are Affected by Non-Antibiotic Strategies: In Vitro Study in Lubbock Chronic Wound Biofilm Model
Source: Int J Mol Sci. 2025 Dec 2;26(23):11658. doi: 10.3390/ijms262311658 (PMC12692427; doi:10.3390/ijms262311658)
Supplement: Supplementary file 1 [file ijms-26-11658-s001.zip]

Archive with 1 entries (1 files):
- ijms-3961116-supplementary.xlsx
