# Supplementary material for: Interkingdom Biofilms Are Affected by Non-Antibiotic Strategies: In Vitro Study in Lubbock Chronic Wound Biofilm Model
Source: Int J Mol Sci. 2025 Dec 2;26(23):11658. doi: 10.3390/ijms262311658 (PMC12692427; doi:10.3390/ijms262311658)
Supplement: Supplementary file 1 [file ijms-26-11658-s001.zip › ijms-3961116-supplementary.xlsx]

## Sheet: Table S1-CFU reductions mix 1
Experiment 1								Experiment 2								Experiment 3								Experiment 4
S. aureus PECHA 10								S. aureus PECHA 10								S. aureus PECHA 10								S. aureus PECHA 10
	CONTROL	MGO	LED	MGO+LED	CMF	MGO+CMF			CONTROL	MGO	LED	MGO+LED	CMF	MGO+CMF			CONTROL	MGO	LED	MGO+LED	CMF	MGO+CMF			CONTROL	MGO	LED	MGO+LED	CMF	MGO+CMF
CFU/ml	2600000	851000	149000	198000	1000000	800000		CFU/ml	100000	980000	481000	220000	100000	420000		CFU/ml	500000	360000	82000	179000	290000	111000		CFU/ml	850000	590000	750000	210000	122000	230000
	170000	700000	530000	720000	530000	950000			200000	570000	128000	730000	520000	205000			430000	98000	93000	859000	280000	230000			930000	750000	530000	520000	288000	420000
	210000	890000	2700000	2100000	3900000	400000			1350000	580000	349000	850000	280000	360000			900000	476000	329000	94700	325000	200000			990000	410000	680000	300000	610000	300000
CFU/ml mean value	993333	813667	1.12633e+06	1006000	1810000	716667		CFU/ml mean value	550000	710000	319333	600000	300000	328333		CFU/ml mean value	610000	311333	168000	377567	298333	180333		CFU/ml mean value	923333	583333	653333	343333	340000	316667
LCWB weight (mg)	243.2	245.9	417.9	547.4	751.1	428		LCWB weight (mg)	212	342.17	214	424.33	210.2	451.99		LCWB weight (mg)	356	235.96	157.1	448.78	348.25	328.93		LCWB weight (mg)	383.7	295.63	423.53	274.39	294.28	376
CFU/mg	4084.43	3308.93	2695.22	1837.78	2409.8	1674.45		CFU/mg	2594.34	2074.99	1492.21	1413.99	1427.21	726.417		CFU/mg	1713.48	1319.43	1069.38	841.318	856.664	548.242		CFU/mg	2406.39	1973.19	1542.59	1251.26	1155.36	842.199
% of CFU/mg Reduction		-18.9867	-34.0123	-55.0053	-41.0004	-59.004		% of CFU/mg Reduction		-20.0185	-42.482	-45.497	-44.9875	-71.9999		% of CFU/mg Reduction		-22.997	-37.5901	-50.9001	-50.0045	-68.0042		% of CFU/mg Reduction		-18.0023	-35.8962	-48.0027	-51.9878	-65.0016
P. aeruginosa PECHA 4								P. aeruginosa PECHA 4								P. aeruginosa PECHA 4								P. aeruginosa PECHA 4
	CONTROL	MGO	LED	MGO+LED	CMF	MGO+CMF			CONTROL	MGO	LED	MGO+LED	CMF	MGO+CMF			CONTROL	MGO	LED	MGO+LED	CMF	MGO+CMF			CONTROL	MGO	LED	MGO+LED	CMF	MGO+CMF
CFU/ml	20000000	2700000	21000000	9660000	23200000	9700000		CFU/ml	20000000	6200000	9100000	10000000	8800000	10900000		CFU/ml	33000000	2000000	9200000	14000000	16500000	10900000		CFU/ml	19200000	9900000	9000000	6000000	12500000	7000000
	8100000	4000000	23700000	15800000	51000000	9900000			8100000	4000000	9400000	12000000	9100000	9800000			11000000	2990000	9600000	14800000	18900000	9880000			17000000	2190000	20100000	4500000	9000000	8480000
	6000000	1920000	8900000	15600000	9000000	6200000			6000000	6860000	13000000	14200000	7450000	14200000			26000000	3500000	9960000	16200000	17000000	12200000			16500000	2120000	24500000	5700000	8000000	7300000
CFU/ml mean value	1.13667e+07	2.87333e+06	1.78667e+07	1.36867e+07	2.77333e+07	8600000		CFU/ml mean value	1.13667e+07	5.68667e+06	10500000	1.20667e+07	8450000	1.16333e+07		CFU/ml mean value	2.33333e+07	2830000	9.58667e+06	15000000	1.74667e+07	1.09933e+07		CFU/ml mean value	1.75667e+07	4.73667e+06	1.78667e+07	5400000	9.83333e+06	7.59333e+06
LCWB weight (mg)	243.2	245.9	417.9	547.4	751.1	428		LCWB weight (mg)	212	342.17	214	424.33	210.2	451.99		LCWB weight (mg)	356	235.96	157.1	448.78	348.25	328.93		LCWB weight (mg)	383.7	295.63	423.53	274.39	294.28	376
CFU/mg	46737.9	11685	42753.4	25003	36923.6	20093.5		CFU/mg	53616.4	16619.4	49065.4	28437	40199.8	25738		CFU/mg	65543.1	11993.6	61022.7	33423.9	50155.5	33421.5		CFU/mg	45782.3	16022.3	42185.1	19680	33414.9	20195
% of CFU/mg Reduction		-74.999	-8.52517	-46.5037	-20.9986	-57.0082		% of CFU/mg Reduction		-69.0031	-8.48795	-46.9621	-25.0232	-51.9959		% of CFU/mg Reduction		-81.7013	-6.89679	-49.0046	-23.477	-49.0083		% of CFU/mg Reduction		-65.0033	-7.85712	-57.0139	-27.0135	-55.889
C. albicans X3								C. albicans X3								C. albicans X3								C. albicans X3
	CONTROL	MGO	LED	MGO+LED	CMF	MGO+CMF			CONTROL	MGO	LED	MGO+LED	CMF	MGO+CMF			CONTROL	MGO	LED	MGO+LED	CMF	MGO+CMF			CONTROL	MGO	LED	MGO+LED	CMF	MGO+CMF
CFU/ml	10000	2000	50	320	3740	4100		CFU/ml	10000	5900	168	1340	1060	10700		CFU/ml	49000	11300	256	150	10400	9900		CFU/ml	55000	12400	1020	1100	8	6700
	7000	1000	52	300	3590	4000			20000	6800	169	1200	570	8500			44000	4010	267	500	7500	8220			62000	12000	1130	2100	9	5500
	8000	1040	48	280	4200	3360			28000	7890	175	1000	900	8000			45000	5000	284	400	8150	7000			44200	11000	1150	1480	5	5100
CFU/ml mean value	8333.33	1346.67	50	300	3843.33	3820		CFU/ml mean value	19333.3	6863.33	170.667	1180	843.333	9066.67		CFU/ml mean value	46000	6770	269	350	8683.33	8373.33		CFU/ml mean value	53733.3	11800	1100	1560	7.33333	5766.67
LCWB weight (mg)	243.2	245.9	417.9	547.4	751.1	428		LCWB weight (mg)	212	342.17	214	424.33	210.2	451.99		LCWB weight (mg)	356	235.96	157.1	448.78	348.25	328.93		LCWB weight (mg)	383.7	295.63	423.53	274.39	294.28	376
CFU/mg	34.2654	5.47648	0.119646	0.548045	5.11694	8.92523		CFU/mg	91.195	20.0583	0.797508	2.78085	4.01205	20.0594		CFU/mg	129.213	28.6913	1.71229	0.779892	24.9342	25.4563		CFU/mg	140.04	39.9148	2.59722	5.68534	0.0249196	15.3369
% of CFU/mg Reduction		-84.0174	-99.6508	-98.4006	-85.0667	-73.9526		% of CFU/mg Reduction		-78.0051	-99.1255	-96.9506	-95.6006	-78.0038		% of CFU/mg Reduction		-77.7954	-98.6748	-99.3964	-80.7031	-80.2991		% of CFU/mg Reduction		-71.4976	-98.1454	-95.9402	-99.9822	-89.0482

## Sheet: Table S2-CFU reductions mix 2
Experiment 1								Experiment 2								Experiment 3								Experiment 4
S. aureus LMMV								S. aureus LMMV								S. aureus LMMV								S. aureus LMMV
	CONTROL	MGO	LED	MGO+LED	CMF	MGO+CMF			CONTROL	MGO	LED	MGO+LED	CMF	MGO+CMF			CONTROL	MGO	LED	MGO+LED	CMF	MGO+CMF			CONTROL	MGO	LED	MGO+LED	CMF	MGO+CMF
CFU/ml	141000	130000	61000	231000	202000	31000		CFU/ml	156500	43200	176800	103000	52200	117900		CFU/ml	320000	102000	128100	690000	490000	207700		CFU/ml	198000	222000	151500	73400	76000	151000
	189000	144000	54000	15000	185000	31000			186000	82000	195600	99000	370000	67100			512000	145000	152000	98000	411000	53000			197000	143500	191200	288500	421000	555000
	90000	176000	330000	18200	78200	360000			117000	219000	180000	303900	169800	48400			148000	188950	185000	148600	158500	123000			260000	172000	157000	262000	251000	57100
CFU/ml mean value	140000	150000	148333	88066.7	155067	140667		CFU/ml mean value	153167	114733	184133	168633	197333	77800		CFU/ml mean value	326667	145317	155033	312200	353167	127900		CFU/ml mean value	218333	179167	166567	207967	249333	254367
LCWB weight (mg)	166.7	275	299.4	127.4	222.7	349		LCWB weight (mg)	225.2	276.5	564	322	356	220		LCWB weight (mg)	355	282	312	435	451	278		LCWB weight (mg)	216	280	326	254	297	432
CFU/mg	839.832	545.455	495.435	691.261	696.303	403.056		CFU/mg	680.136	414.949	326.478	523.706	554.307	353.636		CFU/mg	920.188	515.307	496.902	717.701	783.075	460.072		CFU/mg	1010.8	639.881	510.941	818.766	839.506	588.812
% of CFU/mg Reduction		-35.0519	-41.0078	-17.6906	-17.0902	-52.0075		% of CFU/mg Reduction		-38.9903	-51.9982	-22.9998	-18.5006	-48.0051		% of CFU/mg Reduction		-43.9998	-46	-22.0049	-14.9006	-50.0024		% of CFU/mg Reduction		-36.6957	-49.452	-18.9984	-16.9466	-41.7481
P. aeruginosa LMMV								P. aeruginosa LMMV								P. aeruginosa LMMV								P. aeruginosa LMMV
	CONTROL	MGO	LED	MGO+LED	CMF	MGO+CMF			CONTROL	MGO	LED	MGO+LED	CMF	MGO+CMF			CONTROL	MGO	LED	MGO+LED	CMF	MGO+CMF			CONTROL	MGO	LED	MGO+LED	CMF	MGO+CMF
CFU/ml	4680000000	21000000	2040000000	190000000	22300000	2900000000		CFU/ml	3830000000	150000000	7220000000	750000000	4960000000	2270000000		CFU/ml	6590000000	94300000	768000000	75600000	972000000	3820000000		CFU/ml	2910000000	551000	825000000	193000000	322000000	4130000000
	1520000000	52000000	1850000000	38000000	39600000	5450000000			14900000000	2200000	9160000000	3060000000	2140000000	16200000000			309000000	53400000	180000000	70100000	57000000	4460000000			698000000	339000	306000000	83200000	360000000	3690000000
	3800000000	10000000	1320000000	155000000	4960000	7350000000			8270000000	328000000	4730000000	3140000000	2040000000	1840000000			9080000000	107000000	1158000000	50000000	796000000	1480000000			4160000000	117000	1800000000	400000000	172000000	4770000000
CFU/ml mean value	3.33333e+09	2.76667e+07	1.73667e+09	1.27667e+08	2.22867e+07	5.23333e+09		CFU/ml mean value	9000000000	1.60067e+08	7.03667e+09	2.31667e+09	3.04667e+09	6770000000		CFU/ml mean value	5.32633e+09	84900000	702000000	6.52333e+07	6.08333e+08	3.25333e+09		CFU/ml mean value	2.58933e+09	335667	977000000	225400000	2.84667e+08	4.19667e+09
LCWB weight (mg)	166.7	275	299.4	127.4	222.7	349		LCWB weight (mg)	225.2	276.5	564	322	356	220		LCWB weight (mg)	355	282	312	435	451	278		LCWB weight (mg)	216	280	326	254	297	432
CFU/mg	1.9996e+07	100606	5.80049e+06	1.00209e+06	100075	1.49952e+07		CFU/mg	3.99645e+07	578903	1.24764e+07	7.19462e+06	8.55805e+06	3.07727e+07		CFU/mg	1.50038e+07	301064	2250000	149962	1.34885e+06	1.17026e+07		CFU/mg	1.19877e+07	1198.81	2.99693e+06	887402	958474	9.71451e+06
% of CFU/mg Reduction		-99.4969	-70.9918	-94.9885	-99.4995	-25.0089		% of CFU/mg Reduction		-98.5515	-68.7814	-81.9975	-78.5859	-22.9998		% of CFU/mg Reduction		-97.9934	-85.0038	-99.0005	-91.0099	-22.0019		% of CFU/mg Reduction		-99.99	-74.9998	-92.5974	-92.0045	-18.9624
C. albicans X3								C. albicans X3								C. albicans X3								C. albicans X3
	CONTROL	MGO	LED	MGO+LED	CMF	MGO+CMF			CONTROL	MGO	LED	MGO+LED	CMF	MGO+CMF			CONTROL	MGO	LED	MGO+LED	CMF	MGO+CMF			CONTROL	MGO	LED	MGO+LED	CMF	MGO+CMF
CFU/ml	4000	13000	8500	4800	7300	28000		CFU/ml	10000	6300	26000	16600	13000	6400		CFU/ml	15600	28600	16300	23400	27000	11000		CFU/ml	6900	8900	14800	7000	8800	13500
	12000	9900	9900	3500	7600	5600			20300	12600	3900	7600	19200	10000			67500	8300	9600	17600	16000	18600			14900	8760	10100	8600	10700	8500
	14000	9300	7980	3000	3930	2800			18300	13900	26100	7100	10000	8500			11600	6700	16600	20500	14700	16400			13200	9500	5680	7700	7500	20000
CFU/ml mean value	10000	10733.3	8793.33	3766.67	6276.67	12133.3		CFU/ml mean value	16200	10933.3	18666.7	10433.3	14066.7	8300		CFU/ml mean value	31566.7	14533.3	14166.7	20500	19233.3	15333.3		CFU/ml mean value	11666.7	9053.33	10193.3	7766.67	9000	14000
LCWB weight (mg)	166.7	275	299.4	127.4	222.7	349		LCWB weight (mg)	225.2	276.5	564	322	356	220		LCWB weight (mg)	355	282	312	435	451	278		LCWB weight (mg)	216	280	326	254	297	432
CFU/mg	59.988	39.0303	29.3699	29.5657	28.1844	34.766		CFU/mg	71.9361	39.5419	33.0969	32.4017	39.5131	37.7273		CFU/mg	88.9202	51.5366	45.406	47.1264	42.646	55.1559		CFU/mg	54.0123	32.3333	31.2679	30.5774	30.303	32.4074
% of CFU/mg Reduction		-34.9365	-51.0405	-50.714	-53.0166	-42.0451		% of CFU/mg Reduction		-45.0319	-53.9912	-54.9577	-45.0719	-47.5544		% of CFU/mg Reduction		-42.0417	-48.9362	-47.0014	-52.0402	-37.9715		% of CFU/mg Reduction		-40.1371	-42.1097	-43.3881	-43.8961	-40
